# Supplementary material for: Mapping the FACT-B Instrument to EQ-5D-3L in Patients with Breast Cancer Using Adjusted Limited Dependent Variable Mixture Models versus Response Mapping
Source: Value Health. 2018 Dec;21(12):1399–405. doi: 10.1016/j.jval.2018.06.006 (PMC6288064; doi:10.1016/j.jval.2018.06.006)
Supplement: Supplementary file 2 — Out of Sample Predictions_FACT-B [file mmc2.zip › mmc2.do]

/**************************************************************************/
/**************************************************************************/
*! version 1.0 25 January 2018
*! Author: Laura A Gray
*! https://www.sheffield.ac.uk/scharr/sections/heds/staff/gibson_l

*! This program requires installation of the user-written aldvmm command
*! The updated version 1.1 is required for margins
*! Type ssc install aldvmm at the Stata command prompt to install

*! See Gray LA, Wailoo AJ & Hernandez Alava M  "Mapping the FACT-B 
*! instrument to EQ-5D-3L in Patients with Breast Cancer",
*! Value in Health (tbc)
/**************************************************************************/
/**************************************************************************/

clear all
capture log close
log using "stata_predictions.log", replace
set type double
set more off

/*************************************************************************/
/*************************************************************************/
/*

MODELS

   1.- basic FACT-B + age + age^2 3LC model1
		Needs FACTB and age age2
   2.- FACT-B subscales + age + age^2 3LC model2
		Needs PWB SWB EWB FWB BCS age age2

========================================================================		

Coding of the variables:
				
			age = age/10
			age2 = age * age

========================================================================
			
*/  

/**************************************************************************/
/**************************************************************************/
/*        Load and set up data needed                                     */
/*        The example generates five observations for simplicity          */
/**************************************************************************/
/**************************************************************************/

set obs 5

gen age = 4.9 in 1     	    // 49 year old
replace age = 3.5 in 2      // 35 year old
replace age = 6.4 in 3      // 64 year old
replace age = 8.2 in 4      // 82 year old
replace age = 2.9 in 5      // 29 year old

gen age2 = age * age		// age squared

gen FACTB = 50 in 1       	// FACT-B score (0-123)
replace FACTB = 78 in 2 
replace FACTB = 32 in 3 
replace FACTB = 49 in 4 
replace FACTB = 25 in 5 

gen PWB = 3 in 1       	// PWB subscore (0-28)
replace PWB = 24 in 2 
replace PWB = 15 in 3 
replace PWB = 4 in 4 
replace PWB = 13 in 5 

gen SWB = 2 in 1       	// SWB subscore (0-28)
replace SWB = 26 in 2 
replace SWB = 12 in 3 
replace SWB = 20 in 4 
replace SWB = 2 in 5 

gen EWB = 3 in 1       	// EWB subscore (0-24)
replace EWB = 20 in 2 
replace EWB = 10 in 3 
replace EWB = 0 in 4 
replace EWB = 14 in 5 

gen FWB = 2 in 1       	// FWB subscore (0-28)
replace FWB = 18 in 2 
replace FWB = 14 in 3 
replace FWB = 3 in 4 
replace FWB = 18 in 5 

gen BCS = 4 in 1       	// BCS subscore (0-36)
replace BCS = 30 in 2 
replace BCS = 16 in 3 
replace BCS = 28 in 4 
replace BCS = 27 in 5 


**************************************************************************/
 
// Variables needed to set esample for each 
local xvars_v1 "FACTB age age2"
local xvars_v2 "PWB SWB EWB FWB BCS age age2"

/*************************************************************************/
/*************************************************************************/

//Calculate the predictions for each of the two models

forvalues i=1(1)2 {
	estimates use "mappingFACTB", number(`i')		
	predict Ey`i', outcome(all)
}

gen id = _n
tab id Ey1
tab id Ey2
/*************************************************************************/

log close
