# Supplementary material for: Mapping the FACT-B Instrument to EQ-5D-3L in Patients with Breast Cancer Using Adjusted Limited Dependent Variable Mixture Models versus Response Mapping
Source: Value Health. 2018 Dec;21(12):1399–405. doi: 10.1016/j.jval.2018.06.006 (PMC6288064; doi:10.1016/j.jval.2018.06.006)
Supplement: Supplementary file 3 — mappingFACTB [file mmc3.zip]

Archive with 1 entries (1 files):
- mmc3.ster
